# Supplementary material for: Multidimensional scaling for large genomic data sets
Source: BMC Bioinformatics. 2008 Apr 4;9:179. doi: 10.1186/1471-2105-9-179 (PMC2375126; doi:10.1186/1471-2105-9-179)
Supplement: Additional file 1 — Function annotation of original space clustering. This file provided the function annotation of the best K-means clustering result in data presented by original space. Each column refers to a cluster. If the cluster has no efficient annotated function, then the corresponding column is empty. [file 1471-2105-9-179-S1.xls]

## Sheet: Sheet1
1	2	3	4	5	6	7	8	9	10	11	12	13	14	15	16	17	18	19	20	21	22	23	24	25	26	27	28	29	30	31	32	33	34	35	36	37	38	39	40	41	42	43	44	45	46	47	48	49	50
02.13 respiration(7.89548464001907E-11)	30.01.05.05.01 small GTPase mediated signal transduction(7.63179851620246E-06)	30.01.09.07 cAMP/cGMP mediated signal transduction(0.00168611542537403)	11.04.01 rRNA processing(2.15009924338095E-22)	10.03.03 cytokinesis (cell division) /septum formation and hydrolysis(5.63166682113721E-07)	14.10 assembly of protein complexes(0.00458336304022346)		01.01.13 regulation of amino acid metabolism(0.00102188679747326)	12.01.01 ribosomal proteins(4.0074754474686E-26)	42.16 mitochondrion(6.73174623118592E-10)	10.01.02 DNA topology(2.38645537768018E-22)		38 TRANSPOSABLE ELEMENTS, VIRAL AND PLASMID PROTEINS(1.56364477246241E-14)		16.03.01 DNA binding(1.71869804640765E-13)		12.01 ribosome biogenesis(0.00228427561909482)	02.11 electron transport and membrane-associated energy conservation(2.23868493674477E-11)	43.01.03.09 development of asco- basidio- or zygospore(0.00217314520149139)		38 TRANSPOSABLE ELEMENTS, VIRAL AND PLASMID PROTEINS(7.52368013617728E-24)		20.01.01.07.07 phosphate transport(0.000500191921512313)	20.01 transported compounds (substrates)(0.00320254553918964)	12.04.01 translation initiation(1.45979525687242E-06)	11.04.01 rRNA processing(2.48226964180336E-08)	99 UNCLASSIFIED PROTEINS(2.72050546289598E-07)	20.03 transport facilities(4.02505141480155E-06)	10.01.03.03 ori recognition and priming complex formation(5.25343262194831E-10)	32.07 detoxification(0.000361120431215897)	11 TRANSCRIPTION(2.64765977038993E-13)	38 TRANSPOSABLE ELEMENTS, VIRAL AND PLASMID PROTEINS(0.000379958720731138)	02 ENERGY(2.70154709856772E-16)		99 UNCLASSIFIED PROTEINS(0.000959361951413194)	14.01 protein folding and stabilization(0.00448043849317891)	12.01.01 ribosomal proteins(0.00008418946337216)		10.03 cell cycle(2.16740031544812E-07)	10 CELL CYCLE AND DNA PROCESSING(1.66239507387778E-09)	42.16 mitochondrion(3.53830203799475E-16)	01.01 amino acid metabolism(2.83671080315548E-09)	01.05 C-compound and carbohydrate metabolism(0.000596632015723223)	11.02.03 mRNA synthesis(1.37350594580723E-06)			01 METABOLISM(0.000163753575177413)		14.07.02.02 N-directed glycosylation, deglycosylation(2.32667336161664E-08)	14.10 assembly of protein complexes(0.000191681073636494)
02.11 electron transport and membrane-associated energy conservation(7.42013061715924E-10)	30.01.05.05 G-protein mediated signal transduction(0.0000372224972680505)	30.01.09 second messenger mediated signal transduction(0.0017922052897758)	11 TRANSCRIPTION(1.04227820330062E-16)	10 CELL CYCLE AND DNA PROCESSING(0.000120146440566999)			01.03.01 purin nucleotide/nucleoside/nucleobase metabolism(0.00321664361979124)	12.01 ribosome biogenesis(4.2751026304992E-22)	12.01.01 ribosomal proteins(2.11673136236335E-08)	10.01 DNA processing(2.06214048006221E-12)				10.01.09.05 DNA conformation modification (e.g. chromatin)(6.46474417285853E-13)			02.45.15 energy generation (e.g. ATP synthase)(7.37477895373297E-08)					01.20.15 metabolism of derivatives of dehydroquinic acid, shikimic acid and chorismic acid(0.00102181276395232)		01.05.13.01 S-adenosyl-methionine - homocysteine cycle(0.000102617622463772)	11.04 RNA processing(7.53689865493627E-07)	01.20.17.01 metabolism of nonprotein amino acids(0.000297857754901124)	20 CELLULAR TRANSPORT, TRANSPORT FACILITIES AND TRANSPORT ROUTES(0.0000101492143571533)	10.01.02 DNA topology(7.06161760490692E-08)		11.04 RNA processing(1.39100488367656E-10)		02.10 tricarboxylic-acid pathway (citrate cycle, Krebs cycle, TCA cycle)(9.88848630953759E-11)				12.01 ribosome biogenesis(0.00081255527889158)		10.03.01.01 mitotic cell cycle(3.00459691529985E-07)	10.01.03 DNA synthesis and replication(1.98358219671284E-08)	12.01.01 ribosomal proteins(1.03534834742786E-07)	01.01.06.05 metabolism of methionine(8.60121061521675E-08)	02.16.11 propionate fermentation(0.00195646811872273)	11.02 RNA synthesis(1.74901492007633E-06)			01.01 amino acid metabolism(0.000173802239282227)		14.07.02 modification with sugar residues (e.g. glycosylation, deglycosylation)(3.82340113840434E-06)	16.01 protein binding(0.00114403334580299)
02 ENERGY(1.1556381429678E-09)	30.01.05 enzyme mediated signal transduction(0.000178531791393654)		16.03.03 RNA binding(1.92338575376928E-15)	10.03 cell cycle(0.000236118015961989)				12 PROTEIN SYNTHESIS(8.37042610712528E-17)	12.01 ribosome biogenesis(0.0000014361382734901)	10.01.05.03.03 somatic / mitotic recombination(2.14175145814053E-11)				10.01.09 DNA restriction or modification(1.07317149017517E-12)			20.01.15 electron transport(2.58361059134179E-07)					34.01.03.03 homeostasis of phosphate(0.00361020315128294)		01.01.06.05 metabolism of methionine(0.000139797772377781)	16.03 nucleic acid binding(0.0000384475676051853)	01.01.05.01.02 degradation of polyamines(0.00114579859223439)	20.01.01.01.01 heavy metal ion transport (Cu+, Fe3+, etc.)(0.0000702593311830618)	10.01.03 DNA synthesis and replication(0.0000185318970230094)		11.04.01 rRNA processing(2.18560838139965E-10)		02.11 electron transport and membrane-associated energy conservation(3.94572912721765E-10)						10 CELL CYCLE AND DNA PROCESSING(3.29192518716081E-06)	10.01 DNA processing(7.75576055794918E-07)	12 PROTEIN SYNTHESIS(1.03992100615009E-06)	01.02.03 sulfur metabolism(1.18216470857362E-07)	01.01.06.04.02 degradation of threonine(0.00390974539058231)	11.02.03.04 transcriptional control(4.48623870702811E-06)			01.07 metabolism of vitamins, cofactors, and prosthetic groups(0.00036451404406486)		01.05.03.02 peptidoglycan metabolism(0.0000908597449635518)	20.09 transport routes(0.00283079178522525)
01.01 amino acid metabolism(4.95885897717663E-08)	30 CELLULAR COMMUNICATION/SIGNAL TRANSDUCTION MECHANISM(0.000236663983775711)		11.04 RNA processing(2.88537693762634E-15)	01.05 C-compound and carbohydrate metabolism(0.00130158482342314)				42.16 mitochondrion(2.56305093010229E-06)	12 PROTEIN SYNTHESIS(0.0000845254550598269)	32.01.09 DNA damage response(5.85907391693517E-10)				16.03 nucleic acid binding(8.46922810679256E-11)			02.13 respiration(5.95895567124024E-07)							12.04 translation(0.000280927781634652)	12.01 ribosome biogenesis(0.000141480325341079)	01.20.17 metabolism of secondary products derived from primary amino acids(0.00219529185994899)	01.03.01.03 purine nucleotide/nucleoside/nucleobase anabolism(0.0000952786672446794)	16.19.03 ATP binding(0.000115587012462545)		11.06 RNA modification(2.94358022494005E-06)		02.13 respiration(7.13799330042328E-10)						10.03.01 mitotic cell cycle and cell cycle control(0.0000308671579373772)	10.01.05.01 DNA repair(1.19539259237985E-06)	12.01 ribosome biogenesis(7.85242553054265E-06)	01.02.03.01 sulfate assimilation(1.18216470857362E-07)		10 CELL CYCLE AND DNA PROCESSING	0.000109485998408218(4.48623870702811E-06)		32.01 stress response(0.000381706270208292)		01.05.03.02.04 peptidoglycan anabolism(0.0000908597449635518)	14 PROTEIN FATE (folding, modification, destination)(0.00302164399188553)
01.01.06.02.02 degradation of asparagine(2.05264237616247E-07)	18.02.01.01.01 GTPase activator (GAP)(0.000337486665408898)		16.03 nucleic acid binding(6.22015262067843E-12)					32.07.07.07 superoxide metabolism(0.0012819615661643)	42 BIOGENESIS OF CELLULAR COMPONENTS(0.00032422399866081)	10 CELL CYCLE AND DNA PROCESSING(7.64995839191717E-09)				11.02.03.04 transcriptional control(1.71349999181757E-09)			02 ENERGY(2.49735644187069E-06)							20.01.03.01 sugar transport(0.000778978198531164)	11 TRANSCRIPTION(0.000267201419100049)		20.01.25 vitamine/cofactor transport(0.00040062267124735)	01.07.04 utilization of vitamins, cofactors, and prosthetic groups(0.000256728049984602)		16 PROTEIN WITH BINDING FUNCTION OR COFACTOR REQUIREMENT (structural or catalytic)(0.0000321341594565739)		02.13.03 aerobic respiration(2.67158003856051E-09)						10.03.01.01.11 M phase(0.000205612468359607)	10.01.05 DNA recombination and DNA repair(2.09063191994457E-06)	20.09.04 mitochondrial transport(0.0000157058493093077)	01.01.06 metabolism of the aspartate family(2.03907846738243E-07)		11 TRANSCRIPTION	0.000126302588777431(4.48623870702811E-06)		01.07.01 biosynthesis of vitamins, cofactors, and prosthetic groups(0.000450233612858406)			02.45.11 conversion to kinetic energy (e.g. movement)(0.00425124394771118)
20.01.15 electron transport(2.54188934507834E-07)	34.11.12 perception of nutrients and nutritional adaptation(0.00040221078379103)		16 PROTEIN WITH BINDING FUNCTION OR COFACTOR REQUIREMENT (structural or catalytic)(8.04931119636806E-09)						02.13 respiration(0.000519973799360496)	42.10.03 organization of chromosome structure(1.01198938841028E-06)				10.01 DNA processing(2.54836776309359E-09)			02.45 energy conversion and regeneration(3.59359789997197E-06)							20.01.03 C-compound and carbohydrate transport(0.00219236088459403)	16 PROTEIN WITH BINDING FUNCTION OR COFACTOR REQUIREMENT (structural or catalytic)(0.000769635099721245)		20.09 transport routes(0.000484774601680169)	16.19 nucleotide/nucleoside/nucleobase binding(0.000283787877844382)		11.06.02 tRNA modification(0.0000798531926211031)		01.01.03.02.01 biosynthesis of glutamate(6.8331328016983E-09)						10.03.03 cytokinesis (cell division) /septum formation and hydrolysis(0.000735382302116162)	10.03.01.03 cell cycle checkpoints (checkpoints of morphogenesis, DNA-damage,-replication, mitotic phase and spindle)(3.87191759582891E-06)	02.19 metabolism of energy reserves (e.g. glycogen, trehalose)(0.000280841438469838)	01.01.06.05.01 biosynthesis of methionine(1.64210302516349E-06)		10.01.09.05 DNA conformation modification (e.g. chromatin)(0.00024373445532203)			32 CELL RESCUE, DEFENSE AND VIRULENCE(0.000663505978231386)
02.13.03 aerobic respiration(1.36707062240645E-06)	18.02 regulation of protein activity(0.000956694588399314)		12.01 ribosome biogenesis(9.37827058996397E-06)						02.13.03 aerobic respiration(0.0026184119870643)	10.01.05.03 DNA recombination(1.09143706341993E-06)				11.02.03 mRNA synthesis(5.80643789315481E-09)			01.01.03.05.02 degradation of arginine(0.000029853899486018)							01.01.06 metabolism of the aspartate family(0.00269318142740035)	16.03.03 RNA binding(0.00234678312989261)		01.03.01 purin nucleotide/nucleoside/nucleobase metabolism(0.00111576694327174)	01.05.06 C-2 compound and organic acid metabolism(0.000611339409558209)		16.19 nucleotide/nucleoside/nucleobase binding(0.000804245555318835)		01.01.03.02 metabolism of glutamate(7.44252657672379E-08)						43 CELL TYPE DIFFERENTIATION(0.000926778696023431)	10.01.03.05 extension/ polymerization activity(9.16058184597531E-06)	42 BIOGENESIS OF CELLULAR COMPONENTS(0.00247026444864155)	01.02 nitrogen, sulfur and selenium metabolism(0.000002890111780889)		10.01.09 DNA restriction or modification	0.000538518482880417(0.00024373445532203)		01.01.03.05.01 biosynthesis of arginine(0.0011327393355675)
01.01.06.01 metabolism of aspartate(4.94700522848292E-06)	30.01 cellular signalling(0.000976896740073405)		11.06 RNA modification(0.000691190520655831)							10.01.05 DNA recombination and DNA repair(1.96757607538187E-06)				11.02 RNA synthesis(1.25658383459123E-08)			20.01 transported compounds (substrates)(0.0000389510327593034)							01.05.13 transfer of activated C-1 groups(0.00291061120595027)	12 PROTEIN SYNTHESIS(0.00248583490986365)		20.01.01.01 cation transport (H+, Na+, K+, Ca2+ , NH4+, etc.)(0.00149115204644029)	01.05.06.07 C-2 compound and organic acid catabolism(0.000611339409558209)		20.01.21 RNA transport(0.00123532193708004)		20.01.03.01 sugar transport(2.57134611922782E-07)						43.01 fungal/microorganismic cell type differentiation(0.000926778696023431)	10.03.01 mitotic cell cycle and cell cycle control(0.0000174404520400173)		01.01.06.05.01.01 biosynthesis of homocysteine(9.53892014014806E-06)		20.09.01 nuclear transport(0.00069699923348821)			01.01.03.05 metabolism of arginine(0.00478263305777041)
01.01.06.02 metabolism of asparagine(4.94700522848292E-06)	18 REGULATION OF METABOLISM AND PROTEIN FUNCTION(0.00163234925278878)		12 PROTEIN SYNTHESIS(0.000724253747383425)							42.10 nucleus(0.000029166604559326)				10 CELL CYCLE AND DNA PROCESSING(5.38433331366092E-07)			01.01 amino acid metabolism(0.0000402426393222492)										20.09.04 mitochondrial transport(0.00175681499815532)	10 CELL CYCLE AND DNA PROCESSING(0.00163655752617045)		42.10.05 nuclear membrane(0.00164430312303797)		20.01.03 C-compound and carbohydrate transport(5.56528873070259E-07)						43.01.03 fungal and other eukaryotic cell type differentiation(0.000926778696023431)	10.03.01.01.09 G2/M transition of mitotic cell cycle(0.0000309269156936607)		16.21 complex cofactor/cosubstrate/vitamine binding(0.0000367304877283486)		42.10 nucleus(0.00120622619825415)
01.01.09 metabolism of the cysteine - aromatic group(0.0000177294703502743)	18.02.01 enzymatic activity regulation / enzyme regulator(0.00309011539511468)									32.01 stress response(0.000298329463776932)				16 PROTEIN WITH BINDING FUNCTION OR COFACTOR REQUIREMENT (structural or catalytic)(7.18319468266795E-07)			02.13.03 aerobic respiration(0.0000573739194562715)										20.01.01 ion transport(0.00204202457365357)	01.05 C-compound and carbohydrate metabolism(0.0040677764753818)		16.19.03 ATP binding(0.00169235673694073)		01.05 C-compound and carbohydrate metabolism(2.82246230778483E-06)						11.02.03.04.01 transcription activation(0.00182411639325096)	10.03 cell cycle(0.0000551449798868986)		01.01.03.05.01 biosynthesis of arginine(0.0000757991833512539)		10.01 DNA processing(0.00135691939730801)
20.01 transported compounds (substrates)(0.0000209091126435791)	14.07.03 modification by phosphorylation, dephosphorylation, autophosphorylation(0.00409863262581855)									10.01.03.05 extension/ polymerization activity(0.00147607485843357)				11 TRANSCRIPTION(8.94081570092331E-07)			20.01.07 amino acid/amino acid derivatives transport(0.000100030915062429)											20.03.02.02.02 sodium driven symporter(0.00424074376121351)		20.09.01 nuclear transport(0.00381327986624984)		01.01.03 assimilation of ammonia, metabolism of the glutamate group(3.11591870840241E-06)						20.01.01.01.01.01 siderophore-iron transport(0.00213234006515339)	10.03.04.03 chromosome condensation(0.0000678098005446886)		41 DEVELOPMENT (Systemic)(0.0000853544797892582)		20.01.10 protein transport(0.00186146836121621)
32.01.11 nutrient starvation response(0.0000501298945874218)										32 CELL RESCUE, DEFENSE AND VIRULENCE(0.00153948169524626)							01.01.03 assimilation of ammonia, metabolism of the glutamate group(0.000118814037794754)											01.07 metabolism of vitamins, cofactors, and prosthetic groups(0.00465881209307987)				20.01 transported compounds (substrates)(0.0000776175063013469)						20.01.01.01.01 heavy metal ion transport (Cu+, Fe3+, etc.)(0.00356124381581096)	32.01.09 DNA damage response(0.000169922796938071)		41.01 fungal/microorganismic development(0.0000853544797892582)		14.07.04 modification by acetylation, deacetylation(0.00200249625574903)
01.01.09.01.02 degradation of glycine(0.000057314225210287)																	01.01.03.05 metabolism of arginine(0.00019361057227381)											10.01 DNA processing(0.00478951778435545)				20.09.18 cellular import(0.0000861538915214792)						18.02.01 enzymatic activity regulation / enzyme regulator(0.00371514092435771)	10.03.01.01 mitotic cell cycle(0.000301728631413277)		41.01.01 mating (fertilization)(0.0000853544797892582)		10.03.01 mitotic cell cycle and cell cycle control(0.00289269435196897)
01.01.09.01 metabolism of glycine(0.000157126168517046)																	01.01.05.03 metabolism of urea (urea cycle)(0.000441609098406289)															16.21 complex cofactor/cosubstrate/vitamine binding(0.000187581647373281)						10.03.04 nuclear and chromosomal cycle(0.00383657686830217)	10.01.05.03 DNA recombination(0.000324096259665721)		16.21.07 NAD/NADP binding(0.0000868789567494157)		11.02.03.01 general transcription activities(0.00381188847594408)
01.01.06 metabolism of the aspartate family(0.000356813895791187)																	34.01.01.03 homeostasis of protons(0.00227315062010155)															16.21.08 Fe/S binding(0.000245118432638007)						14.07.03 modification by phosphorylation, dephosphorylation, autophosphorylation(0.0042751272398934)	43.01.03.05 budding, cell polarity and filament formation(0.000813414025506492)		01.01.03 assimilation of ammonia, metabolism of the glutamate group(0.000249458837366241)		11.02.02 tRNA synthesis(0.00430843808686806)
01.01.11.04.02 degradation of leucine(0.00122681142276388)																	20.09.04 mitochondrial transport(0.00245037107249698)															01.05.02.07 sugar, glucoside, polyol and carboxylate catabolism(0.000616864204018346)						32.01.03 osmotic and salt stress response(0.00482441686174385)	43 CELL TYPE DIFFERENTIATION(0.000979390897894174)		01.01.03.05 metabolism of arginine(0.000339620861959448)
01.01.11 metabolism of the pyruvate family (alanine, isoleucine, leucine, valine) and D-alanine(0.00242178030871116)																	01.01.05 metabolism of urea cycle, creatine and polyamines(0.00299600111475482)															01.05.02 sugar, glucoside, polyol and carboxylate metabolism(0.000678261225739002)							43.01 fungal/microorganismic cell type differentiation(0.000979390897894174)		20.01.01.07 anion transport (0.000648680997033597)
20 CELLULAR TRANSPORT, TRANSPORT FACILITIES AND TRANSPORT ROUTES(0.00263081069458941)																	20.03.22 transport ATPases(0.00318684600456762)															20.01.15 electron transport(0.000743882139400907)							43.01.03 fungal and other eukaryotic cell type differentiation(0.000979390897894174)		01 METABOLISM(0.000694524840319383)
01.02 nitrogen, sulfur and selenium metabolism(0.00271114985677203)																	16.21 complex cofactor/cosubstrate/vitamine binding(0.00390500434528808)																						16.03.01 DNA binding(0.00262425828071212)		34.11.03.07 pheromone response, mating-type determination, sex-specific proteins(0.0014499403820542)
01 METABOLISM(0.00306164626618779)																																							01.04 phosphate metabolism(0.00360838430983186)		01.01.03.02.01 biosynthesis of glutamate(0.00433610411338334)
01.01.09.02.01 biosynthesis of serine(0.0041734753789303)																																									01.01.09.07.01 biosynthesis of histidine(0.00433610411338334)
01.01.11.03 metabolism of valine(0.0041734753789303)																																									34.11.03 chemoperception and response(0.0048082694910241)
[truncated: 11 more columns]
