# Supplementary material for: Multidimensional scaling for large genomic data sets
Source: BMC Bioinformatics. 2008 Apr 4;9:179. doi: 10.1186/1471-2105-9-179 (PMC2375126; doi:10.1186/1471-2105-9-179)
Supplement: Additional file 2 — Function annotation of reduced space clustering. This file provided the function annotation of the best K-means clustering result in data presented by reduced 7-dimensional space. Each column refers to a cluster. If the cluster has no efficient annotated function, then the corresponding column is empty. [file 1471-2105-9-179-S2.xls]

## Sheet: Sheet1
1	2	3	4	5	6	7	8	9	10	11	12	13	14	15	16	17	18	19	20	21	22	23	24	25	26	27	28	29	30	31	32	33	34	35	36	37	38	39	40	41	42	43	44	45	46	47	48	49	50
20.09.18.09 vesicular cellular import(0.000213218044061823)	12.01.01 ribosomal proteins(0.00000138036781444655)	99 UNCLASSIFIED PROTEINS(0.0016887058480789)	10.01.02 DNA topology(5.10116063514446E-23)		02.16.01 alcohol fermentation(0.00094959090008308)		12.01.01 ribosomal proteins(9.157764828774E-18)	01.01 amino acid metabolism(3.33010423789852E-08)		12.01.01 ribosomal proteins(5.15994685338326E-09)	38 TRANSPOSABLE ELEMENTS, VIRAL AND PLASMID PROTEINS(1.56364477246241E-14)		38 TRANSPOSABLE ELEMENTS, VIRAL AND PLASMID PROTEINS(0.000379958720731138)		10.03 cell cycle(2.20043687519097E-07)	01.03.01.03 purine nucleotide/nucleoside/nucleobase anabolism(3.48547718151201E-06)	02 ENERGY(6.55837765751943E-13)	42.16 mitochondrion(0.0000172218024491416)	10 CELL CYCLE AND DNA PROCESSING(1.10488765570917E-09)	01.20.17.01 metabolism of nonprotein amino acids(0.0000256)	14.07.11 protein processing (proteolytic)(0.000166591292506599)	99 UNCLASSIFIED PROTEINS(0.0000224200108146152)	30.01.05.01.03 MAPKKK cascade(0.000779970953914579)	10.03.03 cytokinesis (cell division) /septum formation and hydrolysis(5.63166682113721E-07)	01.01 amino acid metabolism(2.70693011127171E-13)		38 TRANSPOSABLE ELEMENTS, VIRAL AND PLASMID PROTEINS(1.383839562083E-22)	42.09 intracellular transport vesicles(0.0025241637353737)	01.06 lipid, fatty acid and isoprenoid metabolism(0.00040641498041562)	01.07.01 biosynthesis of vitamins, cofactors, and prosthetic groups(0.0000984503753414812)	10.01.03.03 ori recognition and priming complex formation(6.73642286452188E-10)	11.04.01 rRNA processing(8.5044838036694E-07)	42.04 cytoskeleton/structural proteins(6.77436048759363E-08)	12.04.01 translation initiation(0.000388415074563238)	14.10 assembly of protein complexes(0.00458336304022346)	01.05.25 regulation of C-compound and carbohydrate metabolism(1.83025770377851E-06)	20.01.01.07 anion transport (0.00061133940955821)	02.11 electron transport and membrane-associated energy conservation(9.82356345362432E-24)		99 UNCLASSIFIED PROTEINS(0.00270469944401284)	12.01.01 ribosomal proteins(0.000356604575137728)	16.03.01 DNA binding(1.71869804640765E-13)	43 CELL TYPE DIFFERENTIATION(0.000111637333533853)	11.04.01 rRNA processing(0.0000297148074541612)	34.11.03.07 pheromone response, mating-type determination, sex-specific proteins(3.54632130056934E-07)	11.04.01 rRNA processing(1.50866581263787E-31)	01.01.09.02.02 degradation of serine(0.00130484423421954)
20.09.18.09.01 endocytosis(0.000213218044061823)	42.16 mitochondrion(0.00000578967732801818)	20.01.07 amino acid/amino acid derivatives transport(0.00328544958289237)	10.01 DNA processing(2.5438192428032E-13)				12.01 ribosome biogenesis(5.25325154789012E-15)	32.01.01 oxidative stress response(1.81296240967372E-06)		12.01 ribosome biogenesis(2.19121916914747E-07)					10 CELL CYCLE AND DNA PROCESSING(2.09042030189119E-06)	01.03.01 purin nucleotide/nucleoside/nucleobase metabolism(0.0000307170489225861)	02.10 tricarboxylic-acid pathway (citrate cycle, Krebs cycle, TCA cycle)(5.90983874209907E-11)	20.09.04 mitochondrial transport(0.00178179765330194)	10.01 DNA processing(7.44368845870495E-08)	01.20.17 metabolism of secondary products derived from primary amino acids(0.000198809)	14.13.04 lysosomal and vacuolar protein degradation(0.00024977034902734)		43.01.03.09 development of asco- basidio- or zygospore(0.000868082915559385)	10 CELL CYCLE AND DNA PROCESSING(0.000120146440566999)	01.01.03.05.01 biosynthesis of arginine(2.97095810560782E-12)				14.07.11 protein processing (proteolytic)(0.000861752979097106)	01.07 metabolism of vitamins, cofactors, and prosthetic groups(0.000309382558377752)	10.01.02 DNA topology(9.01823628383049E-08)	11.04 RNA processing(0.00022114473599952)	10 CELL CYCLE AND DNA PROCESSING(7.31158600299558E-08)	20.01.01.01 cation transport (H+, Na+, K+, Ca2+ , NH4+, etc.)(0.000649392209515705)		11 TRANSCRIPTION(2.81048065174978E-06)	01.20.01.01 metabolism of secondary monosaccharides(0.00293398376873818)	02.13 respiration(1.72183892576496E-20)		18.02.01.02.03 protease inhibitor(0.00434352718078379)	12.01 ribosome biogenesis(0.000485915780734889)	10.01.09.05 DNA conformation modification (e.g. chromatin)(6.46474417285853E-13)	43.01 fungal/microorganismic cell type differentiation(0.000111637333533853)	11.06.01 rRNA modification(0.000687619691301652)	34.11.03 chemoperception and response(1.79476720944761E-06)	11.04 RNA processing(8.11194623541014E-27)
16.13.01 sugar binding(0.000407780256739027)	12.01 ribosome biogenesis(0.0000565348401798817)		10.01.05.03.03 somatic / mitotic recombination(1.14809965714653E-11)				12 PROTEIN SYNTHESIS(3.95489680892087E-11)	01.02.03 sulfur metabolism(0.000067185638015423)		32.07 detoxification(0.0000123561768256323)					10.03.01.01 mitotic cell cycle(0.0000171802912534367)	01.03 nucleotide/nucleoside/nucleobase metabolism(0.000479205126821201)	01.01.03.02.01 biosynthesis of glutamate(4.78889772514142E-09)	42 BIOGENESIS OF CELLULAR COMPONENTS(0.00255632365576803)	10.01.05 DNA recombination and DNA repair(5.42534055474542E-07)	01.01.05.01.02 degradation of polyamines(0.000222709)	20.09.13 vacuolar/lysosomal transport(0.000690598093371608)		99 UNCLASSIFIED PROTEINS(0.00101076304434633)	10.03 cell cycle(0.000236118015961989)	01.01.03.05 metabolism of arginine(1.91409622160406E-10)				01.05.02.04 sugar, glucoside, polyol and carboxylate anabolism(0.0030280770170414)	10.01.03 DNA synthesis and replication(0.000471284928259555)	10.01.03 DNA synthesis and replication(0.0000233889268318686)	32.05.01.03.03 inorganic chemical agent resistance (e.g. heavy metals)(0.0014420234704115)	10.03 cell cycle(5.88988753985243E-07)	34.01 homeostasis(0.00098504471871923)		11.02 RNA synthesis(4.86233752329207E-06)	01.20.01 metabolism of primary metabolic sugar derivatives(0.00439810420373269)	02 ENERGY(2.32853591112132E-17)			02.45.11 conversion to kinetic energy (e.g. movement)(0.00425124394771118)	10.01.09 DNA restriction or modification(1.07317149017517E-12)	43.01.03 fungal and other eukaryotic cell type differentiation(0.000111637333533853)	11 TRANSCRIPTION(0.00112443877466172)	30.05 transmembrane signal transduction(4.67335533320563E-06)	11 TRANSCRIPTION(2.15303878811463E-24)
40.10.02.02 apoptotic program(0.000782587247489092)	02.13 respiration(0.000132695943019699)		32.01.09 DNA damage response(2.61557166699E-10)				42.16 mitochondrion(0.0000846185143572195)	01.02.03.01 sulfate assimilation(0.000067185638015423)		12 PROTEIN SYNTHESIS(0.0000396541890006631)					10.03.03 cytokinesis (cell division) /septum formation and hydrolysis(0.0000285277895096286)	20 CELLULAR TRANSPORT, TRANSPORT FACILITIES AND TRANSPORT ROUTES(0.000917691019880244)	02.11 electron transport and membrane-associated energy conservation(8.91820924861549E-09)		10.01.05.01 DNA repair(4.98022286467282E-06)	01.01.05.01 metabolism of polyamines(0.001310333)	14.07.11.01 autoproteolytic processing(0.00256636978153731)			01.05 C-compound and carbohydrate metabolism(0.00130158482342314)	01.01.06 metabolism of the aspartate family(2.35732330970034E-09)				14.07 protein modification(0.00437142680327442)	16.17.07 magnesium binding(0.00104200711548711)	10 CELL CYCLE AND DNA PROCESSING(0.0000244491278541574)	16.17.09 heavy metal binding (Cu, Fe, Zn)(0.0019122706005443)	10.03.01 mitotic cell cycle and cell cycle control(2.52548090166947E-06)	20.01.01.01.01 heavy metal ion transport (Cu+, Fe3+, etc.)(0.00114355961232893)		11.02.03 mRNA synthesis(0.0000904800658988907)	20.01.01.07.05 sulfate/sulfite transport(0.00439810420373269)	20.01.15 electron transport(2.36893643842444E-16)			12 PROTEIN SYNTHESIS(0.00489703991802943)	16.03 nucleic acid binding(8.46922810679256E-11)	14 PROTEIN FATE (folding, modification, destination)(0.000113375934804757)	16 PROTEIN WITH BINDING FUNCTION OR COFACTOR REQUIREMENT (structural or catalytic)(0.00496375131173196)	34.11 cellular sensing and response to external stimulus(5.54056574877976E-06)	16.03.03 RNA binding(2.91405967770009E-16)
16.13 C-compound binding(0.00160911236339136)	01.01.06.02.02 degradation of asparagine(0.000215468211924162)		10 CELL CYCLE AND DNA PROCESSING(8.40219802207907E-10)				34.07.01 cell-cell adhesion(0.00312956030902618)	01.02 nitrogen, sulfur and selenium metabolism(0.0000799468724295829)		32.01.01 oxidative stress response(0.00158842946764061)					10.03.01 mitotic cell cycle and cell cycle control(0.000331125018747574)	20.01.25 vitamine/cofactor transport(0.00105591804111895)	01.01.03.02 metabolism of glutamate(5.22737713681271E-08)		10.03.05.01 spindle pole body/centrosome and microtubule cycle(0.0000136989065820112)	02.16 fermentation(0.002951748)					01.01.03 assimilation of ammonia, metabolism of the glutamate group(3.18123921462446E-09)					01 METABOLISM(0.00127900617688319)	16.19.03 ATP binding(0.000144798427052371)	16 PROTEIN WITH BINDING FUNCTION OR COFACTOR REQUIREMENT (structural or catalytic)(0.00444934580686345)	10.03.04 nuclear and chromosomal cycle(3.61302282765894E-06)	01.05.13.01 S-adenosyl-methionine - homocysteine cycle(0.00155451397105339)		11.02.03.04 transcriptional control(0.000285278777381921)	34.01.03.01 homeostasis of sulfate(0.00439810420373269)	02.13.03 aerobic respiration(5.1196613435841E-14)				11.02.03.04 transcriptional control(1.71349999181757E-09)	34 INTERACTION WITH THE ENVIRONMENT(0.000155249272700982)		34 INTERACTION WITH THE ENVIRONMENT(0.000133562754478373)	16.03 nucleic acid binding(6.68006111976675E-15)
	02.13.03 aerobic respiration(0.00141990366489669)		42.10.03 organization of chromosome structure(5.5884131406555E-07)					32.07.07 oxygen and radical detoxification(0.000162522383914312)							43 CELL TYPE DIFFERENTIATION(0.000359867543862715)	01 METABOLISM(0.00143368694343243)	02.13 respiration(1.54914544622191E-07)		10.03 cell cycle(0.0000154322464006766)	01.01.05 metabolism of urea cycle, creatine and polyamines(0.003733197)					01.01.06.05 metabolism of methionine(1.01330739675379E-08)						10.03 cell cycle(0.000273558121420493)		10.03.04.09 nuclear migration(4.22214839329591E-06)	20.01.01 ion transport(0.00183881936797164)		12.04.01 translation initiation(0.000348437700986909)		20.01 transported compounds (substrates)(1.6051765121979E-10)				10.01 DNA processing(2.54836776309359E-09)	14.07 protein modification(0.000155374698874179)		18.02.01.02.05 kinase inhibitior(0.000645821282688492)	16 PROTEIN WITH BINDING FUNCTION OR COFACTOR REQUIREMENT (structural or catalytic)(3.07142750641985E-08)
	01.01.06.01 metabolism of aspartate(0.00166375682054736)		10.01.05.03 DNA recombination(0.0000006029734821551)					01.01.09 metabolism of the cysteine - aromatic group(0.00021632718192937)							43.01 fungal/microorganismic cell type differentiation(0.000359867543862715)	20.03 transport facilities(0.00254500531598996)	20.01.03.01 sugar transport(1.80898298695556E-07)		10.03.05 cell cycle dependent cytoskeleton reorganization(0.0000339927474934866)						01.01.06.05.01 biosynthesis of methionine(6.16680552831854E-08)						01.07.04 utilization of vitamins, cofactors, and prosthetic groups(0.000277145461610041)		10.03.04.05 chromosome segregation/division(8.05434282875135E-06)	20.09.18 cellular import(0.00190260214050342)		14.13.01 cytoplasmic and nuclear protein degradation(0.000567716573630222)		02.45.15 energy generation (e.g. ATP synthase)(7.08266320789031E-08)				11.02.03 mRNA synthesis(5.80643789315481E-09)	42.01 cell wall(0.000379690717155268)		11.02.03.04.03 transcription repression(0.00262210295961168)	11.06 RNA modification(8.12382585309962E-06)
	01.01.06.02 metabolism of asparagine(0.00166375682054736)		10.01.05 DNA recombination and DNA repair(0.000000852304778517)					01.20.19.01 metabolism of porphyrins(0.000516738131452817)							43.01.03 fungal and other eukaryotic cell type differentiation(0.000359867543862715)	20.01.17 nucleotide/nucleoside/nucleobase transport(0.00309837407568575)	20.01.03 C-compound and carbohydrate transport(3.64844270543374E-07)		01.05.09 aminosaccharide metabolism(0.0000400582066733271)						01.02.03 sulfur metabolism(2.90190919650158E-07)						16.19 nucleotide/nucleoside/nucleobase binding(0.000353812875165276)		42 BIOGENESIS OF CELLULAR COMPONENTS(0.0000232599811069341)	34.01.01 homeostasis of cations(0.00280644224210546)		14.07.05 modification by ubiquitination, deubiquitination(0.000584299852717005)		20 CELLULAR TRANSPORT, TRANSPORT FACILITIES AND TRANSPORT ROUTES(6.22910385078717E-06)				11.02 RNA synthesis(1.25658383459123E-08)	14.07.03 modification by phosphorylation, dephosphorylation, autophosphorylation(0.000428510528337622)		30 CELLULAR COMMUNICATION/SIGNAL TRANSDUCTION MECHANISM(0.00332390121915171)	12.01 ribosome biogenesis(0.0000113997322178383)
	02 ENERGY(0.00352401036325466)		42.10 nucleus(0.0000165205830385855)					01.20.19 metabolism of secondary products derived from glycine, L-serine and L-alanine(0.00106658863704116)							43.01.03.05 budding, cell polarity and filament formation(0.000941245540568238)	01.01 amino acid metabolism(0.00328559302587925)	02.13.03 aerobic respiration(1.21667149313183E-06)		01.05.09.04 aminosaccharide anabolism(0.0000400582066733271)						01.02.03.01 sulfate assimilation(2.90190919650158E-07)						10.01 DNA processing(0.00132102441723795)		10.03.01.01.11 M phase(0.0000281225921397326)	01.01.06.05 metabolism of methionine(0.00346405910498684)		42.10.05 nuclear membrane(0.00067053270616852)		02.45 energy conversion and regeneration(7.54204168506878E-06)				10 CELL CYCLE AND DNA PROCESSING(5.38433331366092E-07)	34.11 cellular sensing and response to external stimulus(0.000458923700478442)		18.02.01.02 enzyme inhibitor(0.00408058903322688)	11.06.02 tRNA modification(0.00104963260265092)
	12 PROTEIN SYNTHESIS(0.00431407847131644)		32.01 stress response(0.000141491293022325)					01.01.06.06.02 degradation of lysine(0.0011518334788348)							11.02.03.04.01 transcription activation(0.00129150961723897)	42.01 cell wall(0.00457340435616028)	01.01.03 assimilation of ammonia, metabolism of the glutamate group(2.20287541909061E-06)		01.05.09.07 aminosaccharide catabolism(0.0000400582066733271)						01 METABOLISM(8.60732457371384E-07)						10.03.01 mitotic cell cycle and cell cycle control(0.00257285717911036)		42.04.05 microtubule cytoskeleton(0.000163280667147757)			20.09.01 nuclear transport(0.000954232586015185)		02.10 tricarboxylic-acid pathway (citrate cycle, Krebs cycle, TCA cycle)(0.0000196536880867586)				16 PROTEIN WITH BINDING FUNCTION OR COFACTOR REQUIREMENT (structural or catalytic)(7.18319468266795E-07)	43.01.03.09 development of asco- basidio- or zygospore(0.000716120709261387)		18 REGULATION OF METABOLISM AND PROTEIN FUNCTION(0.00440444651553503)	16.19.03 ATP binding(0.00224021946344038)
			32 CELL RESCUE, DEFENSE AND VIRULENCE(0.000765969161583504)					18.02.01.02.03 protease inhibitor(0.0011518334788348)							20.01.01.01.01.01 siderophore-iron transport(0.00168611542537403)		01.05 C-compound and carbohydrate metabolism(9.33443527489302E-06)		10.01.03 DNA synthesis and replication(0.00036506771075401)						16.21 complex cofactor/cosubstrate/vitamine binding(0.0000071319429932577)						20.03.02.02.02 sodium driven symporter(0.00440384929049095)		42.10 nucleus(0.00028887220599327)			12.04 translation(0.00119928003262809)		01.01.03.05.02 degradation of arginine(0.000121224925185649)				11 TRANSCRIPTION(8.94081570092331E-07)	30.01 cellular signalling(0.000757933093174013)		40.01.03 directional cell growth (morphogenesis)(0.00455266615039048)	16.19 nucleotide/nucleoside/nucleobase binding(0.0035094903176449)
			10.01.03.05 extension/ polymerization activity(0.00115954222789267)					32.07.07.03 glutathione conjugation reaction(0.0011518334788348)							10.03.01.01.11 M phase(0.00226940078828451)		20.09.18 cellular import(0.0000578756682963188)		10.03.04 nuclear and chromosomal cycle(0.000522627283171061)						01.02 nitrogen, sulfur and selenium metabolism(0.000013081166181608)								10.03.01.01 mitotic cell cycle(0.000651694065245973)			14.13 protein/peptide degradation(0.0033634845487956)		20.09.04 mitochondrial transport(0.000136849111894578)					10.03.01 mitotic cell cycle and cell cycle control(0.000804376477600274)
								01.01.09.06 metabolism of tryptophan(0.00124504510656375)							14.07.03 modification by phosphorylation, dephosphorylation, autophosphorylation(0.00251843914061672)		16.21 complex cofactor/cosubstrate/vitamine binding(0.000143603170286019)		10.01.09.05 DNA conformation modification (e.g. chromatin)(0.000613976601609894)						01.01.06.05.01.01 biosynthesis of homocysteine(0.0000185434916177568)								10.01.09.05 DNA conformation modification (e.g. chromatin)(0.00170100169384286)			14.13.01.01 proteasomal degradation (ubiquitin/proteasomal pathway)(0.00362038118775673)		20.01.01 ion transport(0.000216888422683021)					30 CELLULAR COMMUNICATION/SIGNAL TRANSDUCTION MECHANISM(0.000846941604019382)
								32.07 detoxification(0.00164219626970123)							20.01.01.01.01 heavy metal ion transport (Cu+, Fe3+, etc.)(0.00253485518650526)		16.21.08 Fe/S binding(0.000214157441708661)		10.01.09 DNA restriction or modification(0.000960133138640372)						16.21.07 NAD/NADP binding(0.000205612468359607)								20.09.14 cytoskeleton-dependent transport(0.00181424381422464)			42 BIOGENESIS OF CELLULAR COMPONENTS(0.00401565567356234)		01.01 amino acid metabolism(0.000304502681122474)					01 METABOLISM(0.0008663672508552)
								32.01 stress response(0.00308853480486303)							32.01.03 osmotic and salt stress response(0.00344389306137218)		20.01 transported compounds (substrates)(0.000216638754598118)		10.03.01 mitotic cell cycle and cell cycle control(0.00150002581405914)						41 DEVELOPMENT (Systemic)(0.000245257731833275)								10.01.09 DNA restriction or modification(0.00269331714561573)			11.02.03.01 general transcription activities(0.0042514406819032)		16.21 complex cofactor/cosubstrate/vitamine binding(0.000420565517478336)					14.07.02.02 N-directed glycosylation, deglycosylation(0.000910636259898386)
								32.07.03 detoxification by modification(0.00315741707757316)									01.05.02.07 sugar, glucoside, polyol and carboxylate catabolism(0.000474818802721445)		10.03.03 cytokinesis (cell division) /septum formation and hydrolysis(0.00209574120774758)						41.01 fungal/microorganismic development(0.000245257731833275)											20.01.21 RNA transport(0.00452975462573911)		02.13.01 anaerobic respiration(0.000716947827436855)					10.03 cell cycle(0.000932434369231444)
																	01.05.02 sugar, glucoside, polyol and carboxylate metabolism(0.000522348146945032)		10.03.04.03 chromosome condensation(0.00265822712788031)						41.01.01 mating (fertilization)(0.000245257731833275)											14 PROTEIN FATE (folding, modification, destination)(0.0048826987920699)		16.21.08 Fe/S binding(0.00118634821307273)					01.05 C-compound and carbohydrate metabolism(0.00128989802859486)
																	01 METABOLISM(0.00491886933874957)		32.01.09 DNA damage response(0.00299521732789355)						16.21.17 pyridoxal phosphate binding(0.000402771824691797)													20.03 transport facilities(0.00134851286245072)					01.05.25 regulation of C-compound and carbohydrate metabolism(0.00179319082089129)
																			16.03.01 DNA binding(0.00418908291248205)						01.01.05.03 metabolism of urea (urea cycle)(0.000996239236298849)													01.01.03.05 metabolism of arginine(0.00150445567455364)					11.02.03.04 transcriptional control(0.00256048732611754)
																			01.06.10 regulation of lipid, fatty acid and isoprenoid metabolism(0.0043249578793758)						01.01.06.01 metabolism of aspartate(0.00235305095965056)													01.01.03 assimilation of ammonia, metabolism of the glutamate group(0.00172461136979608)					01.04 phosphate metabolism(0.00271299883520614)
																			42.04 cytoskeleton/structural proteins(0.00482266427331091)						01.20.17.01 metabolism of nonprotein amino acids(0.0029256973923194)													01.05.02.07 sugar, glucoside, polyol and carboxylate catabolism(0.00172902720182349)					20.09 transport routes(0.00301070168374729)
																									01.20 secondary metabolism(0.00385178721706628)													01.01.05.03 metabolism of urea (urea cycle)(0.0017667771913933)					20.09.18.09 vesicular cellular import(0.00378265552946549)
																									01.01.09 metabolism of the cysteine - aromatic group(0.00421903999560579)													01.05.02 sugar, glucoside, polyol and carboxylate metabolism(0.00193240608871691)					20.09.18.09.01 endocytosis(0.00378265552946549)
																									34.11.03.07 pheromone response, mating-type determination, sex-specific proteins(0.00450223283180879)													20.01.01.01 cation transport (H+, Na+, K+, Ca2+ , NH4+, etc.)(0.00219507427038344)					18.02.01 enzymatic activity regulation / enzyme regulator(0.00453549095401969)
																																						01.01.09.02.01 biosynthesis of serine(0.00245578666332361)
																																						20.03.22 transport ATPases(0.00288522301607127)
																																						16.17.09 heavy metal binding (Cu, Fe, Zn)(0.0032509677994731)
[truncated: 11 more columns]
